# Supplementary material for: Integrating Bioinspired Natural Adhesion Mechanisms into Modified Polyacrylate Latex Pressure-Sensitive Adhesives
Source: Polymers (Basel). 2024 Aug 24;16(17):2404. doi: 10.3390/polym16172404 (PMC11397013; doi:10.3390/polym16172404)
Supplement: Supplementary file 1 [file polymers-16-02404-s001.zip]

Archive with 2 entries (2 files):
- polymers-3148078-supplementary.pdf
- polymers-3148078-Video S1.mp4
